# Supplementary material for: Alpha lipoic acid mitigates adverse impacts of drought stress on growth and yield of mungbean: photosynthetic pigments, and antioxidative defense mechanism
Source: PeerJ. 2024 Apr 29;12:e17191. doi: 10.7717/peerj.17191 (PMC11064871; doi:10.7717/peerj.17191)
Supplement: Supplemental Information 1 [file peerj-12-17191-s001.zip]

Archive with 3 entries (2 files):
- Raw Data.xlsx
- __MACOSX/
- __MACOSX/._Raw Data.xlsx
